# Supplementary material for: Quantitative Comparison of Statistical Methods for Analyzing Human Metabolomics Data
Source: Metabolites. 2022 Jun 4;12(6):519. doi: 10.3390/metabo12060519 (PMC9227835; doi:10.3390/metabo12060519)
Supplement: Supplementary file 1 [file metabolites-12-00519-s001.zip]

Archive with 1 entries (1 files):
- metabolites-1605975-supplementary.pdf
